# Supplementary material for: Redox Proteomic Profile of Tirapazamine-Resistant Murine Hepatoma Cells
Source: Int J Mol Sci. 2023 Apr 6;24(7):6863. doi: 10.3390/ijms24076863 (PMC10094930; doi:10.3390/ijms24076863)
Supplement: Supplementary file 1 [file ijms-24-06863-s001.zip]

Archive with 2 entries (2 files):
- ijms-2023-suppl S2.pdf
- ijms-2241447-supplementary (2).xlsx
